# Supplementary material for: Long-Term Outcome in Systemic Lupus Erythematosus; Knowledge from Population-Based Cohorts
Source: J Clin Med. 2021 Sep 22;10(19):4306. doi: 10.3390/jcm10194306 (PMC8509465; doi:10.3390/jcm10194306)
Supplement: Supplementary file 1 [file jcm-10-04306-s001.zip]

Archive with 1 entries (1 files):
- jcm-1346641-supplementary.pdf
